# Supplementary material for: A metabolic biosignature of early response to anti-tuberculosis treatment
Source: BMC Infect Dis. 2014 Jan 31;14:53. doi: 10.1186/1471-2334-14-53 (PMC3918231; doi:10.1186/1471-2334-14-53)
Supplement: Additional file 2 — MFs of Biosignature Used for Qualification. [file 1471-2334-14-53-S2.xlsx]

## Sheet: Add File 4
Additional File 2: MFs of Biosignature Used for Qualification
MF	Mass	LC Retention Time	Predicted Formula1	Number of Alternate Formulas +/- 10 ppm2	Predicted Chemical Structure3	MSI4 Level of Identification
137.048@6.083667	137.048	6.08367	C7H7NO2	0	Trigonelline/p-Aminobenzoic acid + 10	2
159.1263@2.9000485	159.126	2.90005	C8H17NO2	0	DL-2-Aminooctanoic acid/Pregabalin + 6	2
167.0591@6.069049	167.059	6.06905	C8H9NO3	1	Pyridoxal/Isopyridoxal+10	2
170.142@3.877606	170.142	3.87761	C9H18N2O	0	3-Acrylamidopropyl trimethylammonium	2
174.0628@1.9069757	174.064	1.90698	C6H10N2O4	1	Formiminoglutamic acid/N-Acetylasparagine	2
200.1527@3.6037612	200.153	3.60376	C10H20N2O2	1	Hexamethylene bisacetamide/Spermine dialdehyde	2
202.1326@3.894546	202.133	3.89455	C9H18N2O3	1	Alanyl-Isoleucine + 8	2
231.1831@30.971632	231.183	30.9716	C12H25NO3	1	None	4
245.1636@27.00252	245.164	27.0025	C12H23NO4	3	2-Methylbutyroylcarnitine + 2	2
246.0865@2.4659798	246.087	2.46598	C10H18N2OS2	4	5,6-dihydrouridine/L-alpha-Aspartyl-L-hydroxyproline	2
263.1124@2.6294792	263.112	2.62948	C9H17N3O6	8	Ser-Ala-Ser+8	2
285.1334@28.191614	285.134	28.1916	C12H19N3O5	11	Glycylprolylhydroxyproline	2
286.2374@2.426889	286.237	2.42689	C10H26N10	2	N1,N12-Diacetylspermine/ diacetylspermine	2
287.1736@26.293207	287.174	26.2932	C15H29NS2	11	None	4
287.1736@27.423925	287.174	27.4239	C15H29NS2	11	None	4
301.2267@33.18507	301.227	33.1851	C16H31NO4	3	2,6 dimethylheptanoyl carnitine/Nonanoylcarnitine	2
311.1239@27.56084	311.124	27.5608	C12H17N5O5	20	1,7-Dimethylguanosine/N2,N2-Dimethylguanosine	2
311.2105@32.266117	311.211	32.2661	C10H29N7O2S	7	None	4
313.2265@33.61128	313.226	33.6113	C17H31NO4	5	9-Decenoylcarnitine	2
315.205@29.2797	315.205	29.2797	C11H26N9P	6	None	4
315.2421@34.20425	315.242	34.2043	C17H33NO4	3	O-decanoyl-R-carnitine/Decanoylcarnitine	2
317.2208@32.064682	317.221	32.0647	C16H31NO3S	6	None	4
329.2206@30.459402	329.221	30.4594	C18H35NS	7	None	4
329.2574@34.72498	329.257	34.725	C18H35NO4	3	4,8 dimethylnonanoyl carnitine/Undecanoylcarnitine	2
359.2308@32.01568	359.231	32.0157	C14H29N7O4	10	Gly Arg Lys + 8	2
364.2246@34.78613	364.224	34.7861	C21H32O5	3	Tetrahydrocortisone+10	2
421.205@28.585001	421.205	28.585	C21H31N3O4S	34	None	4
496.2014@2.5503724	496.201	2.55037	C25H28N4O7	26	None	4
566.2683@35.178467	566.268	35.1785	C31H49ClOP2S	44	None	4
583.2573@28.594696	583.257	28.5947	C32H42NO5PS	>50	None	4
610.3365@36.19428	610.337	36.1943	C21H47ClN14O3S	>50	None	4
655.1932@2.988493	655.193	2.98849	C33H41NO5P4	>50	None	4
681.3793@29.166418	681.379	29.1664	C26H43N21S	>50	None	4
688.2028@3.9022295	688.203	3.90223	C27H32N10O10S	>50	None	4
874.3547@28.59304	874.355	28.593	C26H57N18O8PS	>50	None	4
1The chemical formula was predicted based on accurate mass by molecular formula generator algorithm of Agilent MassHunter software. 2The alternate chemical formulas are within 10 ppm of the observed monoisotopic mass. 3The structure is the product with the closest match to the observed monoisotopic mass the number denotes the number of structures thatstructures in METLIN or HMDB databases that sh…
