# Supplementary material for: A metabolic biosignature of early response to anti-tuberculosis treatment
Source: BMC Infect Dis. 2014 Jan 31;14:53. doi: 10.1186/1471-2334-14-53 (PMC3918231; doi:10.1186/1471-2334-14-53)
Supplement: Additional file 4 — Results of Repeated Measures Analysis. [file 1471-2334-14-53-S4.xlsx]

## Sheet: RM Results
Additional File 3: Results of Repeated Measures Analysis
		Qualification Set 1									Qualification Set 2
Cluster	Feature	D0 Log2 Abund.	M1 Log2 Abund.	M6 Log2 Abund.	DM1 vs D0	p value M1 vs D0	D0 to M1 change1	DM6 vs D0	p value M6 vs D0	D0 to M6 change1	D0 Log2 Abund.	M1 Log2 Abund.	M2 Log2 Abund.	M6 Log2 Abund.	DM1 vs D0	p value M1 vs D0	D0 to M1 change1	DM2 vs D0	p value M2 vs D0	D0 to M2 change1	DM6 vs D0	p value M6 vs D0	D0 to M6 change1
1	681.379	14.0244	12.8982	13.3468	-1.12624	0.0138694	Down	-0.677632	0.142839	None	15.1535	15.2454	15.1483	15.1972	0.0919017	0.554942	None	-0.0051852	0.974573	None	0.0436561	0.797675	None
1	329.221	18.8897	18.5259	18.6954	-0.363804	0.299271	None	-0.194282	0.592641	None	21.9245	22.2811	22.1312	22.0466	0.356572	0.0667055	None	0.206651	0.309454	None	0.122077	0.567395	None
1	287.174	15.9466	15.2524	16.5378	-0.694203	0.0212639	Down	0.591209	0.0506768	None	15.9458	16.2512	15.8209	16.1171	0.305461	0.362791	None	-0.124879	0.7224	None	0.171285	0.638795	None
2	610.337	16.7434	12.8872	15.0888	-3.85618	4.49339e-07	Down	-1.65457	0.0115077	Down	15.7187	15.098	13.5739	15.572	-0.620724	0.415992	None	-2.14475	0.00406816	Down	-0.146703	0.858366	None
2	329.257	18.4584	16.1453	16.818	-2.31301	6.03534e-06	Down	-1.64038	0.00114046	Down	17.0564	16.9816	16.3567	16.9333	-0.0747301	0.857873	None	-0.699669	0.106806	None	-0.123085	0.788098	None
2	311.211	17.6263	16.6336	16.3652	-0.992698	0.127565	None	-1.26113	0.0597655	None	19.1072	19.162	18.8589	19.1738	0.0547684	0.845526	None	-0.248336	0.402254	None	0.0665693	0.830554	None
2	287.174	16.5765	15.9765	16.3206	-0.599948	0.0934236	None	-0.25584	0.474777	None	16.9466	17.0552	16.5498	17.1877	0.108584	0.695224	None	-0.396761	0.174408	None	0.241082	0.429654	None
3	317.221	16.604	15.5529	16.4692	-1.05107	0.0105247	Down	-0.134755	0.742713	None	16.0063	16.0075	15.6568	15.6829	0.00114156	0.997679	None	-0.34956	0.394053	None	-0.32341	0.447347	None
3	285.133	15.5326	15.4571	15.6659	-0.0755068	0.758865	None	0.133277	0.596633	None	17.3538	16.9696	16.8388	16.9196	-0.384214	0.00104155	Down	-0.515001	3.9094e-05	Down	-0.434182	0.000776558	Down
3	245.164	21.1536	20.2354	21.0094	-0.918247	0.0817451	None	-0.144273	0.787491	None	21.0992	20.4713	19.3629	20.0716	-0.62789	0.128272	None	-1.73624	0.00011435	Down	-1.02761	0.0249167	Down
4	566.268	16.1133	15.0311	15.3599	-1.08218	0.000857447	Down	-0.75337	0.0224519	Down	16.7666	15.9606	15.2275	15.7737	-0.806056	0.00575335	Down	-1.53916	1.2035e-06	Down	-0.992882	0.00176974	Down
4	496.201	15.4735	13.7768	14.2112	-1.6967	0.00530566	Down	-1.26226	0.0420498	Down	15.874	14.485	14.7348	14.429	-1.38899	0.000847982	Down	-1.13921	0.00903115	Down	-1.44505	0.00156649	Down
4	263.112	18.7503	15.2659	16.6059	-3.48437	5.20937e-12	Down	-2.14442	4.52326e-06	Down	18.1983	16.1075	15.7421	17.0621	-2.09081	1.60797e-09	Down	-2.45619	2.78589e-11	Down	-1.13616	0.00115794	Down
4	231.183	16.322	15.1163	15.1763	-1.20569	0.000120905	Down	-1.14564	0.000330809	Down	17.2912	16.7449	15.6102	15.7366	-0.546237	0.00160216	Down	-1.681	4.10439e-15	Down	-1.55457	7.49774e-13	Down
4	202.133	23.3005	21.5715	21.2518	-1.72901	1.70877e-10	Down	-2.04867	1.14478e-12	Down	23.2077	21.3942	21.1901	20.8815	-1.81344	2.59832e-08	Down	-2.01759	5.51149e-09	Down	-2.32616	3.39308e-10	Down
4	167.059	17.2824	16.5388	16.6732	-0.743623	0.000539678	Down	-0.609157	0.00512674	Down	17.7663	16.7437	15.8143	17.1247	-1.02257	0.0147758	Down	-1.95201	1.8854e-05	Down	-0.641534	0.15852	None
4	137.048	18.9087	17.994	17.9645	-0.914745	0.000579695	Down	-0.944188	0.000776048	Down	20.9471	20.2453	20.1284	19.7932	-0.701844	1.97376e-07	Down	-0.81878	8.51435e-09	Down	-1.15398	3.68207e-12	Down
4	364.224	16.2421	15.0449	15.2007	-1.19718	0.00166815	Down	-1.04133	0.00944791	Down	18.2823	17.8921	17.5876	17.4272	-0.390214	0.108416	None	-0.694761	0.00703127	Down	-0.855135	0.00164772	Down
4	359.231	17.1124	15.7952	16.3281	-1.31721	0.0236118	Down	-0.784275	0.179662	None	16.567	15.7274	15.336	15.2872	-0.839527	0.01691	Down	-1.23099	0.00115007	Down	-1.27978	0.00206537	Down
4	170.142	18.5876	16.252	16.9442	-2.33567	3.26071e-10	Down	-1.64339	3.50182e-06	Down	15.2274	14.7041	14.1903	13.9552	-0.523359	0.381998	None	-1.03715	0.109594	None	-1.27224	0.0597367	None
4	688.209	14.4918	14.0524	14.3255	-0.439426	0.102861	None	-0.166293	0.543519	None	14.5071	14.2682	14.1234	14.2997	-0.23893	0.229046	None	-0.383733	0.0648782	None	-0.207422	0.337929	None
5	874.35	18.3235	16.889	15.975	-1.43455	1.26593e-06	Down	-2.34855	2.04764e-12	Down	19.7759	18.899	18.8615	17.8316	-0.876881	4.38216e-08	Down	-0.914372	5.94786e-08	Down	-1.94431	5.43145e-20	Down
5	421.205	16.1826	14.7645	13.9707	-1.41809	0.000680655	Down	-2.21198	7.57792e-06	Down	17.6273	16.7474	16.5906	15.8129	-0.879897	1.48246e-09	Down	-1.0367	4.0858e-11	Down	-1.81435	4.30151e-21	Down
5	286.237	17.4752	16.3868	15.0346	-1.08838	0.00360336	Down	-2.44063	6.37156e-09	Down	18.7568	17.461	16.8245	16.7771	-1.29578	0.000839445	Down	-1.93231	5.30894e-06	Down	-1.97972	2.58325e-05	Down
5	583.257	15.0399	14.2509	13.1072	-0.788989	0.0911201	None	-1.9327	0.000317592	Down	11.0484	10.5808	10.0793	9.5459	-0.467546	0.573292	None	-0.969068	0.260335	None	-1.5025	0.0991913	None
6	315.242	19.4497	18.4471	18.9114	-1.00263	0.0497015	Down	-0.538389	0.2982	None	19.7003	19.9981	18.4385	18.1481	0.297825	0.457514	None	-1.26178	0.00307493	Down	-1.5522	0.000538324	Down
6	159.126	19.6269	18.8295	18.9879	-0.797432	0.0415016	Down	-0.639	0.108865	None	17.2517	17.9386	16.7137	16.5806	0.686841	0.290188	None	-0.537992	0.440222	None	-0.67109	0.348702	None
7	655.193	16.7958	15.9216	15.4962	-0.874175	3.22797e-06	Down	-1.29956	2.38698e-10	Down	17.4257	17.2904	17.1802	16.5697	-0.135316	0.359107	None	-0.245527	0.11532	None	-0.856026	9.19678e-07	Down
7	200.153	16.5984	14.6546	13.8514	-1.94383	4.61185e-08	Down	-2.74698	4.09132e-12	Down	16.7587	16.6071	16.8039	15.8402	-0.15163	0.459742	None	0.0452414	0.833793	None	-0.918488	0.000105658	Down
8	246.087	19.0635	16.3372	17.5738	-2.72623	7.30183e-16	Down	-1.48962	4.86132e-07	Down	18.8393	15.2833	16.2317	18.4878	-3.55599	8.41496e-12	Down	-2.60764	4.90025e-07	Down	-0.351531	0.470827	None
8	301.227	23.2047	22.4451	22.8346	-0.759589	0.0483654	Down	-0.370025	0.34259	None	22.2317	22.1544	22.2687	22.2771	-0.0772551	0.731316	None	0.0370098	0.875538	None	0.0454499	0.854672	None
9	315.205	19.0338	18.3001	18.7467	-0.733631	0.00303414	Down	-0.287049	0.244427	None	17.2346	17.6517	17.9474	17.6766	0.417107	0.00835775	Up	0.712787	3.13403e-05	Up	0.44194	0.0109053	Up
9	313.226	21.8761	21.1244	21.2632	-0.751716	0.0719203	None	-0.612913	0.14977	None	22.402	22.4613	22.5971	22.3935	0.0592248	0.85059	None	0.195041	0.554063	None	-0.00850765	0.980328	None
*	174.064	10.3351	12.2697	13.0201	1.93462	0.010198	Up	2.68502	0.000615655	Up	10.8576	14.0449	12.5369	12.0717	3.1873	9.45784e-07	Up	1.67935	0.00870555	Up	1.21415	0.0615373	None
*	311.124	22.3268	22.4356	22.2044	0.108822	0.852504	None	-0.122352	0.838039	None	23.3273	22.9475	22.9003	22.7697	-0.379843	7.93111e-05	Down	-0.426971	2.76077e-05	Down	-0.557581	3.71485e-07	Down
1 indicates whether the abundance increased or decreased with significance (p<0.05) from D0
Green highlight indicates MFs of Figure 6 and Table 1 that chnaged consitently in abundance with a significance of p<0.05 in both qualification sets
Yellow highlight indicates MFs of Figure 6 and Table 1 that chnaged consitently in abundance in both qualification sets
